# Supplementary material for: Downscaling and validating SMAP soil moisture using a machine learning algorithm over the Awash River basin, Ethiopia
Source: PLoS One. 2023 Jan 13;18(1):e0279895. doi: 10.1371/journal.pone.0279895 (PMC9838832; doi:10.1371/journal.pone.0279895)
Supplement: S1 Table — (CSV) [file pone.0279895.s001.csv]

FID	obs	pred
4	0.101327	0.100984854
5	0.101327	0.100656116
6	0.101327	0.101327
8	0.101327	0.100440354
9	0.101327	0.10257011
12	0.101327	0.100928453
13	0.101327	0.102011531
16	0.101327	0.101327
18	0.101327	0.101316838
22	0.101327	0.101301563
26	0.101327	0.068811077
40	0.101327	0.101335992
54	0.101327	0.101503693
56	0.101327	0.102041306
59	0.101327	0.101301595
60	0.101327	0.100456572
61	0.101327	0.100280166
63	0.101327	0.101124346
66	0.101327	0.099819321
69	0.101327	0.101275772
74	0.101327	0.101640512
75	0.101327	0.101322935
78	0.101327	0.100651779
90	0.101327	0.101327
91	0.101327	0.101447404
96	0.101327	0.101327
97	0.101327	0.09551681
98	0.101327	0.097444358
107	0.101327	0.101306676
110	0.101327	0.101654785
111	0.101327	0.100981791
112	0.101327	0.069648806
113	0.101327	0.101584149
114	0.101327	0.101587384
117	0.101327	0.100935202
119	0.101327	0.101552465
130	0.101327	0.101327
131	0.101327	0.101327
133	0.101327	0.101327
135	0.101327	0.101073683
140	0.101327	0.101225673
141	0.101327	0.101327
155	0.101327	0.100881044
157	0.101327	0.101327
160	0.101327	0.101327
163	0.101327	0.101327
166	0.101327	0.100757627
167	0.101327	0.101327
170	0.101327	0.101327
171	0.101327	0.101327
174	0.101327	0.101327
177	0.101327	0.101327
188	0.101327	0.101327
190	0.101327	0.101560379
191	0.101327	0.101327
194	0.101327	0.101327
196	0.101327	0.101327
197	0.101327	0.101327
206	0.101327	0.100921692
211	0.101327	0.101327
215	0.101327	0.10084063
216	0.101327	0.099391654
221	0.101327	0.101327
222	0.101327	0.100951465
224	0.101327	0.101327
233	0.101327	0.100921692
234	0.101327	0.101327
235	0.101327	0.101327
236	0.101327	0.096120475
239	0.101327	0.098689397
240	0.101327	0.100921692
242	0.101327	0.099039258
243	0.101327	0.067391914
245	0.101327	0.09953689
247	0.101327	0.101327
249	0.101327	0.100492741
251	0.101327	0.098202751
255	0.101327	0.100651487
257	0.101327	0.057532897
266	0.101327	0.094744685
267	0.101327	0.096345089
268	0.101327	0.086648095
273	0.101327	0.047890518
274	0.101327	0.085557092
278	0.101327	0.081162927
279	0.101327	0.063130099
283	0	0.084952557
284	0	0.034383629
285	0	0.014610219
289	0	0.051401731
298	0	0.010257452
310	0.101327	0.069028202
314	0.101327	0.101327
319	0.101327	0.101089629
322	0.101327	0.100070545
327	0.101327	0.101305947
330	0.101327	0.101327
332	0.101327	0.101306676
333	0.101327	0.101306676
340	0.101327	0.099697466
342	0.101327	0.062450273
343	0.101327	0.072392759
349	0.101327	0.098752859
354	0.101327	0.101327
355	0.101327	0.101327
357	0.101327	0.101327
360	0.101327	0.101257101
365	0.101327	0.099891393
366	0.101327	0.100702009
369	0.101327	0.101327
371	0.101327	0.101322935
373	0.101327	0.100955409
378	0.101327	0.101089629
380	0.101327	0.101327
384	0.101327	0.100454458
388	0.101327	0.101316838
390	0.101327	0.100952061
393	0.101327	0.101124346
404	0.101327	0.10141641
407	0.101327	0.101397364
411	0.101327	0.101327
414	0.101327	0.101327
418	0.101327	0.099332932
421	0.101327	0.101327
425	0.101327	0.101124346
430	0.101327	0.101327
431	0.101327	0.101183498
437	0.101327	0.101327
440	0.101327	0.101342051
443	0.101327	0.100901427
452	0.101327	0.101327
453	0.101327	0.101286469
454	0.101327	0.101286469
455	0.101327	0.101327
458	0.101327	0.101327
459	0.101327	0.101327
465	0.101327	0.101152492
472	0.101327	0.100719038
477	0.101327	0.101394824
478	0.101327	0.101158122
487	0.101327	0.101245704
488	0.101327	0.101023019
500	0.101327	0.101350455
501	0.101327	0.100921692
502	0.101327	0.100742493
506	0.101327	0.101341073
508	0.101327	0.101225673
512	0.101327	0.096032644
520	0.101327	0.101327
530	0.101327	0.097810953
539	0.101327	0.09968888
546	0.096246	0.098355274
550	0.096246	0.099713561
556	0.096246	0.102800529
564	0.096246	0.0968479
565	0.096246	0.097732029
566	0.096246	0.097450731
567	0.096246	0.101038453
568	0.096246	0.098274149
576	0.096246	0.094179728
579	0.096246	0.097011084
582	0.096246	0.099585362
586	0.096246	0.096314293
587	0.096246	0.088301446
588	0.096246	0.100445578
593	0.096246	0.098432947
594	0.096246	0.096729187
599	0.096246	0.096727272
601	0.096246	0.089888275
617	0.096246	0.093171243
625	0.096246	0.091544498
626	0.096246	0.099774249
627	0.096246	0.097428339
628	0.096246	0.100705506
639	0.096246	0.105794509
640	0.096246	0.107766599
641	0.096246	0.107146246
651	0.136509	0.109640064
652	0.136509	0.097543088
653	0.096246	0.071004101
656	0.096246	0.117485072
663	0.096246	0.101851952
670	0.136509	0.136299632
688	0.096246	0.101246826
689	0.096246	0.106732444
692	0.136509	0.126776217
695	0.136509	0.132279057
696	0.136509	0.134664516
697	0.136509	0.134812188
698	0.136509	0.107828572
699	0.136509	0.11876107
700	0.136509	0.109053994
701	0.136509	0.099801254
704	0.096246	0.108704656
705	0.096246	0.09837617
712	0.096246	0.100397348
717	0.136509	0.100306474
720	0.136509	0.134809701
722	0.136509	0.111616805
725	0.136509	0.13451541
726	0.136509	0.129275921
727	0.136509	0.131925199
729	0.096246	0.096791027
734	0.096246	0.101687066
736	0.096246	0.098566491
738	0.096246	0.103361371
739	0.096246	0.104980714
741	0.096246	0.100385036
743	0.136509	0.103496544
745	0.136509	0.133552947
747	0.136509	0.12697466
753	0.096246	0.10027577
756	0.096246	0.099985858
758	0.096246	0.096778654
759	0.096246	0.101462352
760	0.096246	0.095409972
769	0.136509	0.133498098
770	0.136509	0.131953552
774	0.136509	0.135487567
775	0.136509	0.134432225
777	0.136509	0.132787772
778	0.096246	0.098871371
779	0.096246	0.097226183
781	0.096246	0.097148977
783	0.096246	0.09491322
797	0.136509	0.135918476
798	0.136509	0.135663477
799	0.136509	0.13500719
803	0.096246	0.101245732
805	0.096246	0.09490541
811	0.096246	0.1093474
812	0.096246	0.103347859
816	0.096246	0.095339236
817	0.136509	0.107724043
820	0.136509	0.135287689
821	0.136509	0.13018694
822	0.136509	0.125232388
825	0.136509	0.134497449
826	0.136509	0.131438577
827	0.136509	0.133899958
828	0.096246	0.096036863
830	0.096246	0.096524204
835	0.096246	0.097452256
839	0.096246	0.097709442
842	0.136509	0.109197445
843	0.136509	0.109092814
844	0.136509	0.132638384
846	0.136509	0.130295183
856	0.096246	0.104764025
857	0.096246	0.098564974
859	0.096246	0.098342822
860	0.096246	0.109034206
862	0.096246	0.107861304
863	0.096246	0.114768742
864	0.096246	0.101490661
867	0.136509	0.109694122
868	0.136509	0.098140617
877	0.136509	0.131595273
879	0.096246	0.104614708
881	0.096246	0.105950631
884	0.136509	0.117208887
890	0.136509	0.127703946
892	0.136509	0.125601936
899	0.136509	0.125724655
901	0.136509	0.120202401
904	0.136509	0.114337413
915	0.136509	0.11828951
917	0.136509	0.123157588
918	0.136509	0.115869893
926	0.136509	0.106857212
927	0.136509	0.121966553
928	0.136509	0.070278854
929	0.136509	0.114666353
931	0.136509	0.115797659
934	0	0.107564543
936	0	0.07365425
937	0	0.117400701
938	0	0.050336168
941	0	0.040956067
945	0	0.087351945
948	0	0.089152255
951	0.136509	0.122946378
952	0.136509	0.121679983
953	0.136509	0.119123871
958	0.136509	0.103396155
959	0.136509	0.12078625
960	0.136509	0.129441512
962	0.136509	0.134785265
971	0.136509	0.122908041
972	0.136509	0.127227767
974	0.136509	0.130955842
975	0.136509	0.127523537
978	0.136509	0.110923091
979	0.136509	0.127160911
985	0.136509	0.13470391
987	0.136509	0.117067225
991	0.136509	0.103858652
993	0.136509	0.126477658
994	0.136509	0.132582091
998	0.136509	0.128371544
999	0.136509	0.133437336
1000	0.136509	0.136155456
1001	0.136509	0.134063119
1006	0.136509	0.130399326
1009	0.136509	0.134666128
1011	0.136509	0.13272908
1016	0.136509	0.128290131
1017	0.136509	0.136222331
1018	0.136509	0.132219778
1020	0.136509	0.119811489
1022	0.136509	0.136287553
1027	0.136509	0.136509
1030	0.136509	0.136267422
1035	0.136509	0.122463645
1036	0.136509	0.133025539
1040	0.136509	0.128966828
1041	0.136509	0.134070039
1042	0.136509	0.136182298
1046	0.136509	0.136347948
1047	0.136509	0.124940272
1050	0.136509	0.136509
1064	0.136509	0.133983583
1066	0.136509	0.134529619
1071	0.136509	0.136158253
1072	0.136509	0.134027079
1075	0.136509	0.135400859
1076	0.136509	0.135923621
1081	0.136509	0.136509
1082	0.136509	0.136455316
1084	0.136509	0.135664024
1086	0.136509	0.130048953
1088	0.136509	0.135002851
1095	0.136509	0.135885235
1099	0.136509	0.135929213
1104	0.136509	0.135780952
1115	0.136509	0.134802637
1116	0.136509	0.129457209
1121	0.136509	0.133974748
1130	0.136509	0.136509
1134	0.136509	0.136509
1135	0.136509	0.136331843
1144	0.136509	0.135042155
1145	0.136509	0.13624058
1147	0.136509	0.133539724
1151	0.136509	0.133220512
1152	0.136509	0.128355005
1154	0.136509	0.136509
1155	0.136509	0.135962964
1156	0.136509	0.135612591
1157	0.136509	0.135362324
1159	0.136509	0.136235982
1163	0.136509	0.136509
1165	0.136509	0.129594663
1169	0.136509	0.133351942
1173	0.136509	0.125848754
1175	0.136509	0.129384417
1180	0.136509	0.13484814
1190	0.136509	0.128534706
1191	0.136509	0.133031001
1196	0.136509	0.124240661
1200	0.136509	0.112205848
1201	0.136509	0.125629233
1207	0.136509	0.122251011
1210	0.136509	0.115913484
1212	0.136509	0.100949563
1213	0.136509	0.080806105
1216	0.136509	0.131348552
1218	0.136509	0.129369237
1219	0.136509	0.043747226
1221	0.136509	0.119273351
1222	0.136509	0.119211518
1223	0.136509	0.129606195
1225	0.136509	0.127340145
1227	0.136509	0.127182264
1228	0.136509	0.126122044
1231	0.136509	0.122815594
1235	0.136509	0.060123046
1236	0.136509	0.103291528
1237	0.136509	0.075059813
1239	0.136509	0.105757723
1242	0.136509	0.114906959
1244	0.136509	0.05656919
1245	0.136509	0.09248682
1251	0.136509	0.113545267
1257	0.136509	0.019627641
1258	0.136509	0.013184315
1262	0	0.124932148
1263	0	0.120913801
1265	0	0.071328787
1266	0	0.049536744
1267	0	0.021022821
1269	0	0.040486637
1270	0	0.005867778
1281	0	0.035103501
1284	0	0.061273893
1295	0	0.005035073
1297	0	0.023392164
1303	0	0.012080543
1307	0	0.007410859
1309	0	0.013525466
1317	0	0.0037904
1327	0	0.006489695
1329	0	0.017104909
1337	0	0.026920038
1341	0	0.00579905
1352	0	0.020354273
