# Supplementary material for: Downscaling and validating SMAP soil moisture using a machine learning algorithm over the Awash River basin, Ethiopia
Source: PLoS One. 2023 Jan 13;18(1):e0279895. doi: 10.1371/journal.pone.0279895 (PMC9838832; doi:10.1371/journal.pone.0279895)
Supplement: S2 Table — (CSV) [file pone.0279895.s002.csv]

Sample	longitude	lattitude	Depth (cm)	Fresh weight (kg)	Dry weight (kg)	Moisture content (%)	sample volume (cm3)	volumetric (cm3 cm-3)
S1	535631	930350	5	84.7	81	4.9	0.02156	0.105644	0.1288143
S2	533821.725	930216.087	5	71.7	68.2	5.13	0.02511	0.1288143	0.10047472
S3	531666.5438	931828.4239	5	93.6	89.7	4.35	0.02612	0.113622
S4	529050.3679	932725.1677	5	96.7	93.1	3.87	0.03045	0.1178415
S5	525941.7854	932202.299	5	87.3	83.5	4.55	0.02813	0.1279915
S6	525774.7751	928447.7294	5	76.8	73.03	5.16	0.02062	0.1063992
S7	529133.4104	930372.3921	5	73.04	69.14	5.64	0.019423	0.10954572
S8	529955.4058	927133.3693	5	79.7	76.4	4.31	0.023312	0.10047472
S9	526392.6079	926651.5274	5	94.2	89.44	5.32	0.020119	0.10703308
S10	533091.0995	924026.3878	5	89.9	85.91	4.64	0.02224	0.1031936
