# Supplementary material for: Downscaling and validating SMAP soil moisture using a machine learning algorithm over the Awash River basin, Ethiopia
Source: PLoS One. 2023 Jan 13;18(1):e0279895. doi: 10.1371/journal.pone.0279895 (PMC9838832; doi:10.1371/journal.pone.0279895)
Supplement: S3 Table — (CSV) [file pone.0279895.s003.csv]

Samples	SMAP_36km	SMAP_1km	In-situ (cm3 cm-3)	bias_error	sqr	rmse	bracet	sqr	UbRMSE	orig_bias	sqr	rmse	smap36_bias	sqr	rmse
s1	0.093007	0.113239	0.115644	-0.002405	5.78402E-06	0.002405	0.00481	2.31361E-05	0.00481	-0.022637	0.000512434	0.022637	-0.020232	0.000409334	0.020232
s2	0.116537	0.125028	0.1248143	0.0002137	4.56677E-08	0.0002137	-0.0004274	1.82671E-07	0.0004274	-0.0082773	6.85137E-05	0.0082773	-0.008491	7.20971E-05	0.008491
s3	0.096081	0.102899	0.113622	-0.010723	0.000114983	0.010723	0.021446	0.000459931	0.021446	-0.017541	0.000307687	0.017541	-0.006818	4.64851E-05	0.006818
s4	0.080405	0.096864	0.1078415	-0.0109775	0.000120506	0.0109775	0.021955	0.000482022	0.021955	-0.0274365	0.000752762	0.0274365	-0.016459	0.000270899	0.016459
s5	0.136509	0.12097	0.1279915	-0.0070215	4.93015E-05	0.0070215	0.014043	0.000197206	0.014043	0.0085175	7.25478E-05	0.0085175	0.015539	0.000241461	0.015539
s6	0.090036	0.114555	0.1163992	-0.0018442	3.40107E-06	0.0018442	0.0036884	1.36043E-05	0.0036884	-0.0263632	0.000695018	0.0263632	-0.024519	0.000601181	0.024519
s7	0.103182	0.10977	0.10954572	0.00022428	5.03015E-08	0.00022428	-0.00044856	2.01206E-07	0.00044856	-0.00636372	4.04969E-05	0.00636372	-0.006588	4.34017E-05	0.006588
s8	0.09946	0.101745	0.1047472	-0.0030022	9.0132E-06	0.0030022	0.0060044	3.60528E-05	0.0060044	-0.0052872	2.79545E-05	0.0052872	-0.002285	5.22122E-06	0.002285
s9	0.124326	0.120038	0.12703308	-0.00699508	4.89311E-05	0.00699508	0.01399016	0.000195725	0.01399016	-0.00270708	7.32828E-06	0.00270708	0.004288	1.83869E-05	0.004288
s10	0.10006	0.107371	0.1012319	0.0061391	3.76885E-05	0.0061391	-0.0122782	0.000150754	0.0122782	-0.0011719	1.37335E-06	0.0011719	-0.007311	5.34507E-05	0.007311
				-0.0363914	0.000389704			0.001558815	0.039481827		0.002486115	0.049860955		0.001761917	0.11253	0.011253
				-0.00363914	0.006242625			0.039481827	0.138572947		0.015767418	0.125568382		0.013273723
									0.117717011
